# Supplementary material for: Clinical and Functional Characterization of Novel GALNT3 Mutations in a Chinese Child with Hyperphosphatemic Familial Tumoral Calcinosis
Source: Int J Mol Sci. 2026 Mar 18;27(6):2767. doi: 10.3390/ijms27062767 (PMC13026893; doi:10.3390/ijms27062767)
Supplement: Supplementary file 1 [file ijms-27-02767-s001.zip]

Archive with 1 entries (1 files):
- ijms-4173461-supplementary.pdf
